# Supplementary material for: Country-Specific Approaches to Preventing Infections in Cataract Surgery
Source: Antibiotics (Basel). 2025 Nov 23;14(12):1192. doi: 10.3390/antibiotics14121192 (PMC12729967; doi:10.3390/antibiotics14121192)
Supplement: Supplementary file 1 [file antibiotics-14-01192-s001.zip]

Archive with 1 entries (1 files):
- antibiotics-3874242-supplementary.pdf
